# Supplementary material for: Labor Market Integration of High-Skilled Immigrants in Canada: Employment Patterns of International Medical Graduates in Alternative Jobs
Source: Healthcare (Basel). 2022 Sep 6;10(9):1705. doi: 10.3390/healthcare10091705 (PMC9498913; doi:10.3390/healthcare10091705)
Supplement: Supplementary file 1 [file healthcare-10-01705-s001.zip]

Archive with 1 entries (1 files):
- healthcare-1864100-supplementary.pdf
